# Supplementary material for: Profiling gut microbiota and bile acid metabolism in critically ill children
Source: Sci Rep. 2022 Jun 21;12:10432. doi: 10.1038/s41598-022-13640-0 (PMC9213539; doi:10.1038/s41598-022-13640-0)
Supplement: Supplementary file 1 — Supplementary Information 1. [file 41598_2022_13640_MOESM1_ESM.csv]

Master_sort	Sample_ID	DayspostPICU	Patient_0no1yes	age_months	Primary_Organ_failure	Sepsis_nonsepsis	Resp_nonresp	Neuro_nonneuro	DaysfreePICU30d	ventilation__hours	DayspostPICU.1	Survival	X3a.Hydroxy.6.7.DiketoCholanic_Acid	Taurohyocholic_Acid	Glycoursodeoxycholic_Acid	X3_Dehydrocholic_Acid	X3.12.Diketocholanic_Acid	Ursodeoxycholic_acid	X12_Dehydrocholic_Acid	Glycochenodeoxycholic_Acid	X3a.Hydroxy.12_Ketolithocholic_Acid	Isolithocholic_Acid	Chenodeoxycholic_Acid	X5ß.Cholanic_Acid.3ß._12a.diol	X3.Ketocholanic_Acid	Lithocholic_acid	Deoxycholic_Acid	Cholic_acid	X23.nor.5b.Cholanic_Acid.3a._12a.diol	X3a.Hydroxy.12_Ketolithocholic_Acid.1	Taurocholic_Acid	weight_kg	Sample_num	GHICI_num	Sample_name	group_patient	first_sample	day_sample	DateRange	Sex	age_months.1	age_6m_group	age_year_group	primary_diagnosis	diagnosis_group1	diagnosis_group2	PICU_outcome	ventilation_hours	PICU_free_days
1	P005	8	1	101	Trauma/surgical	NA	NA	NA	NA	NA	8	Alive	NA	NA	NA	NA	NA	NA	NA	NA	NA	NA	NA	NA	NA	NA	NA	NA	NA	NA	NA	18	005_day_8	5	101	patient	first_sample	8	d5-10	F	101	36m_191m	36m_191m	post_endo	Surgery	non_lung	Alive	192	0
2	P010	2	1	49	Sepsis	NA	NA	NA	NA	NA	NA	Alive	NA	NA	NA	NA	NA	NA	NA	NA	NA	NA	NA	NA	NA	NA	NA	NA	NA	NA	NA	15.2	010_day_2	10	7	patient	first_sample	2	d1-4	M	49	36m_191m	36m_191m	flu	Infection	lung	Alive	96	25
3	P012	3	1	136	Respiratory	NA	NA	NA	NA	NA	NA	Alive	NA	NA	NA	NA	NA	NA	NA	NA	NA	NA	NA	NA	NA	NA	NA	NA	NA	NA	NA	NA	012_day_3	12	5	patient	first_sample	3	d1-4	F	136	36m_191m	36m_191m	asthma	Respiratory	lung	Alive	96	25
4	P013	1	1	15	Sepsis	NA	NA	NA	NA	NA	NA	Alive	NA	NA	NA	NA	NA	NA	NA	NA	NA	NA	NA	NA	NA	NA	NA	NA	NA	NA	NA	NA	013_day_1	13	14	patient	first_sample	1	d1-4	M	15	12m_36m	12m_24m	croup	resp_infection	lung	Alive	48	28
5	P014	1	1	181	Respiratory	NA	NA	NA	NA	NA	NA	Died	NA	NA	NA	NA	NA	NA	NA	NA	NA	NA	NA	NA	NA	NA	NA	NA	NA	NA	NA	NA	014_day_1	14	3	patient	first_sample	1	d1-4	F	181	36m_191m	36m_191m	resp_fail	Respiratory	lung	died	432	0
6	P015	8	1	51.6	Respiratory	1	1	0	19	504	9	Alive	321000	539000	289000	2200000	74300000	3730000	5190000	2010000	30800000	1550000	4050000	163000	8880000	3970000	21800000	1590000	28500	114000	1930000	15	015_day_8	15	9	patient	first_sample	8	d5-10	F	51	36m_191m	36m_191m	pneumo	resp_infection	lung	Alive	216	19
7	P016	2	1	17	Sepsis	1	0	0	NA	NA	NA	Alive	NA	NA	NA	NA	NA	NA	NA	NA	NA	NA	NA	NA	NA	NA	NA	NA	NA	NA	NA	10.7	016_day_2	16	8	patient	first_sample	2	d1-4	M	17	12m_36m	12m_24m	chick_pox	Infection	non_lung	Alive	48	27
8	P018	8	1	26.4	Sepsis	1	0	0	16	552	9	Alive	NA	NA	NA	NA	NA	NA	NA	NA	NA	NA	NA	NA	NA	NA	NA	NA	NA	NA	NA	12	018_day_8	18	2	patient	first_sample	8	d5-10	F	25	12m_36m	24m_36m	sepsis	Infection	non_lung	Alive	168	16
9	P021	3	1	13.2	Neurological	1	0	1	19	480	3	Alive	616000	3470000	130000	2810000	1230000	7930000	48500000	709000	4560000	218000	5770000	200000	284000	787000	133000000	92400000	4610	117000	4310000	8.8	021_day_3	21	72	patient	first_sample	3	d1-4	F	12	6m_12m	0m_12m	men	Infection	non_lung	Alive	240	19
10	P021	8	1	13.2	repeat_entry	1	0	1	19	480	8	repeat_entry	45400	88700000	2560000	95700	220000	102000	505000	301000000	76400	11500	791000	5170	59200	48200	208000	6900000	49.5	13.7	202000000	8.8			NA			NA			NA							NA
11	P024	8	1	26.4	Respiratory	0	1	0	11	432	8	Alive	NA	NA	NA	NA	NA	NA	NA	NA	NA	NA	NA	NA	NA	NA	NA	NA	NA	NA	NA	15	024_day_8	24	103	patient	first_sample	8	d5-10	M	26	12m_36m	24m_36m	resp_fail	Respiratory	lung	Alive	288	11
12	P025	8	1	170.4	Trauma/surgical	1	1	0	0	0	8	Died	220000	2780000	57800	1690000	2860000	6180000	11900000	653000	8030000	4510000	3820000	401000	2370000	29600000	266000000	10900000	40300	144000	6880000	37.5			NA			NA		M	NA							NA
13	P027	3	1	98.4	Respiratory	0	1	0	23	600	3	Alive	NA	NA	NA	NA	NA	NA	NA	NA	NA	NA	NA	NA	NA	NA	NA	NA	NA	NA	NA	32	027_day_2	27	120	patient	first_sample	2	d1-4	M	97	36m_191m	36m_191m	resp_fail	Respiratory	lung	Alive	120	23
14	P030	10	1	202.8	Respiratory	1	1	0	0	0	10	Died	311000	665000	129000	1270000	2880000	5170000	20600000	825000	12300000	481000	3170000	204000	688000	2270000	114000000	40500000	31600	149000	1600000	24			NA			NA		F	NA							NA
15	P034	4	1	19.66027397	Trauma/surgical	0	0	1	28	696	NA	Alive	208000	542000	109000	1280000	1700000	4810000	7080000	471000	10600000	80600	3600000	209000	145000	323000	95600000	20700000	37900	144000	2520000	12	034_day_3	34	74	patient	first_sample	3	d1-4	F	19	12m_36m	12m_24m	head_injury	Neuro	non_lung	Alive	24	28
16	P038	3	1	132	Respiratory	1	1	0	0	507	3	Alive	NA	NA	NA	NA	NA	NA	NA	NA	NA	NA	NA	NA	NA	NA	NA	NA	NA	NA	NA	44	038_day_3	038a	100	patient	first_sample	3	d1-4	M	131	36m_191m	36m_191m	resp_fail	Respiratory	lung	Alive	8	22
17	P038	8	1	132	repeat_entry	1	1	0	0	507	8	Alive	NA	NA	NA	NA	NA	NA	NA	NA	NA	NA	NA	NA	NA	NA	NA	NA	NA	NA	NA	44	038_day_8	038b	105	patient	second_sample	8	d5-10		131	36m_191m	36m_191m	resp_fail	Respiratory	lung	Alive	8	22
18	P053	7	1	76.8	Sepsis	1	0	0	28	689	NA	repeat_entry	24400	549000	5790	126000	198000	583000	1490000	153000	58100	1740	1120000	2620	588000	15400	568000	2320000	0	19.9	916000	20			NA			NA		F	NA							NA
19	P054	7	1	28.8	Respiratory	0	1	0	23	627	NA	Alive	161000	933000	218000	1620000	605000	10100000	6100000	1260000	1160000	44400	35700000	62000	192000	698000	50800000	57300000	17100	13500	2330000	13			NA			NA		F	NA							NA
20	P055	2	1	15.6	Sepsis	1	0	1	27	706	2	Alive	1300000	1000000	298000	10200000	18200000	82600000	64300000	1720000	932000	40800	39400000	27700	545000	210000	1510000	158000000	1910	26	5830000	10.9	055_day_2	55	22	patient	first_sample	2	d1-4	M	15	12m_36m	12m_24m	men	Infection	non_lung	Alive	14	27
21	P056	3	1	42	Trauma/surgical	1	0	0	25	661	3	Alive	734000	1120000	367000	13900000	1680000	2250000	21700000	1380000	1030000	579000	8630000	13100	2530000	7930000	4280000	244000000	10.4	14.3	4700000	14.2			NA			NA		M	NA							NA
22	P058	8	1	31.2	Neurological	0	0	1	21	674	NA	Alive	217000	3380000	375000	1850000	479000	1500000	13200000	2600000	942000	4120	12700000	14500	185000	33800	6670000	200000000	1480	24.9	18800000	14	058_day_8	58	17	patient	first_sample	8	d5-10	M	31	12m_36m	12m_24m	adem	Neuro	non_lung	Alive	46	21
23	P062	2	1	21.6	Respiratory	0	1	0	24	661	2	Alive	1680000	5310000	171000	6590000	1110000	18600000	251000000	549000	11300000	85200	7410000	260000	479000	1220000	289000000	399000000	754	150000	14900000	14			NA			NA		F	NA							NA
24	P066	5	1	192	Neurological	0	0	1	24	653	2	Alive	600000	647000	257000	1900000	7420000	4000000	15100000	791000	19500000	117000	2810000	128000	154000	476000	40800000	5680000	84800	150000	3580000	41	066_day_5	66	42	patient	first_sample	5	d5-10	F	191	36m_191m	36m_191m	seiz	Neuro	non_lung	Alive	67	24
25	P068	9	1	15.6	Sepsis	1	0	0	17	524	8	Alive	NA	NA	NA	NA	NA	NA	NA	NA	NA	NA	NA	NA	NA	NA	NA	NA	NA	NA	NA	8.2	068_day_9	68	48	patient	first_sample	9	d5-10	F	15	12m_36m	12m_24m	nec_fas	Infection	non_lung	Alive	196	17
26	P069	5	1	18	Sepsis	1	0	1	23	636	4	Alive	1030000	707000	212000	8080000	10600000	43600000	40000000	1090000	92900000	186000	26100000	548000	469000	2390000	268000000	116000000	49800	316000	3150000	12	069_day_5	69	47	patient	first_sample	5	d5-10	F	18	12m_36m	12m_24m	men	Infection	non_lung	Alive	84	23
27	P070	4	1	34.8	Respiratory	1	1	0	17	587	7	Alive	404000	3370000	61600	6560000	513000	1880000	93100000	923000	549000	2610	80100000	11300	160000	8310	9100000	880000000	55.9	325	3820000	18.9	070_day_4	70	49	patient	first_sample	4	d1-4	M	35	12m_36m	12m_24m	resp_fail	resp_infection	lung	Alive	133	17
28	P071	3	1	15.6	Respiratory	1	1	0	18	496	3	Alive	43400	1760000	49800	4530000	346000	3630000	2520000	1140000	846000	90300	236000000	12300	1040000	695000	73800000	759000000	2890	0	9250000	12.34			NA			NA		M	NA							NA
29	P072	7	1	25.2	Respiratory	0	1	0	21	672	NA	Alive	102000	1520000	170000	616000	594000	1480000	2570000	749000	1300000	78400	490000	72600	688000	947000	29300000	1430000	1780	32300	5060000	12.7			NA			NA		M	NA							NA
30	P073	2	1	172.8	Sepsis	1	0	0	15	630	2	Alive	262000	561000	67800	2990000	646000	313000	20900000	118000	25000	2880	319000	2100	223000	9140	144000	10900000	0	12.7	1190000	29.9			NA			NA		F	NA							NA
31	P073	7	1	172.8	repeat_entry	1	0	0	15	630	NA	repeat_entry	636	5150000	71500	235000	31500	1210000	218000	339000	21500	749	15400000	1500	285000	3340	1390000	69200000	0	0.761	10300000	29.9			NA			NA		F	NA							NA
32	P079	1	1	70	Neurological	0	0	1	NA	NA	NA	Alive	NA	NA	NA	NA	NA	NA	NA	NA	NA	NA	NA	NA	NA	NA	NA	NA	NA	NA	NA	NA	079_day_1	79	66	patient	first_sample	1	d1-4	M	70	36m_191m	36m_191m	resp_fail	Neuro	non_lung	Alive	12	0
33	P080	2	1	132	Neurological	1	0	1	24	632	2	Alive	NA	NA	NA	NA	NA	NA	NA	NA	NA	NA	NA	NA	NA	NA	NA	NA	NA	NA	NA	40	080_day_3	080a	65	patient	second_sample	3	d1-4	F	132	36m_191m	36m_191m	seiz	Neuro	non_lung	Alive	88	24
34	P080	1	1	132	repeat_entry	1	0	1	24	632	1	Alive	NA	NA	NA	NA	NA	NA	NA	NA	NA	NA	NA	NA	NA	NA	NA	NA	NA	NA	NA	40	080_day_1	080b	69	patient	first_sample	1	d1-4		132	36m_191m	36m_191m	seiz	Neuro	non_lung	Alive	88	24
35	P081	2	1	36	Sepsis	1	0	0	25	640	2	Alive	NA	NA	NA	NA	NA	NA	NA	NA	NA	NA	NA	NA	NA	NA	NA	NA	NA	NA	NA	14	081_day_2	81	68	patient	first_sample	2	d1-4	F	35	12m_36m	24m_36m	chick_pox	Infection	non_lung	Alive	80	25
36	P082	4	1	29	Neurological	NA	NA	NA	NA	NA	NA	Alive	NA	NA	NA	NA	NA	NA	NA	NA	NA	NA	NA	NA	NA	NA	NA	NA	NA	NA	NA	14	082_day_4	82	67	patient	first_sample	4	d1-4	F	29	12m_36m	24m_36m	adem	Neuro	non_lung	Alive	46	24
37	P088	7	1	18	Neurological	0	0	1	13	576	7	Alive	1980000	1120000	342000	13200000	1870000	5560000	130000000	1740000	110000	45100	61100000	27300	271000	75900	851000	578000000	903	78	30500000	10			NA			NA		F	NA							NA
38	P089	3	1	24	Respiratory	0	1	0	20	559	3	Alive	719000	656000	550000	9550000	3560000	18700000	87300000	2530000	2530000	112000	57900000	58600	478000	836000	50800000	277000000	6150	9200	4980000	15.9			NA			NA		F	NA							NA
39	P089	7	1	24	repeat_entry	0	1	0	20	559	7	repeat_entry	37700	1160000	16000000	458000	136000	583000	1120000	229000000	32300	6930	16600000	10300	207000	22400	5570000	190000000	163	8.55	138000000	15.9			NA			NA			NA							NA
40	P094	2	1	36	Neurological	1	0	1	28	698	NA	Alive	1510000	538000	61400	3720000	4180000	10300000	93000000	334000	5940000	5190	11400000	43100	142000	121000	60700000	33800000	8590	26000	1610000	12	094_day_2	094a	87	patient	first_sample	2	d1-4	M	23	12m_36m	12m_24m	men	Infection	non_lung	Alive	22	28
41	P094	7	1	36	repeat_entry	1	0	1	28	698	7	repeat_entry	90800	13800000	13300000	71500	58300	152000	477000	190000000	50900	1180	1850000	2460	22500	14200	936000	5430000	0	28.2	225000000	12	094_day_7	094b	88	patient	second_sample	7	d5-10	M	23	12m_36m	12m_24m	men	Infection	non_lung	Alive	22	28
42	P095	7	1	15.78082192	Respiratory	0	1	0	17	432	NA	Alive	32700	116000	43300	624000	840000	5020000	1010000	633000	5950000	4110000	3250000	112000	1570000	26800000	56000000	5400000	6150	68300	963000	11.05	095_day_7	95	89	patient	first_sample	7	d5-10	M	15	12m_36m	12m_24m	ingest_caustic	Respiratory	lung	Alive	446	17
43	P096	6	1	93	Sepsis	1	1	0	18	720	10	Alive	NA	NA	NA	NA	NA	NA	NA	NA	NA	NA	NA	NA	NA	NA	NA	NA	NA	NA	NA	24	096_day_6	96	90	patient	first_sample	6	d5-10	F	93	36m_191m	36m_191m	resp_fail	resp_infection	lung	Alive	542	18
44	P096	10	1	93.6	repeat_entry	1	1	0	18	720	1	repeat_entry	53200	734000	23000	346000	469000	1790000	2780000	289000	1560000	191000	1300000	81900	328000	841000	64700000	4010000	1.64	29100	0	24			NA			NA			NA							NA
45	P097	3	1	146.4	Respiratory	1	1	0	22	647	NA	Alive	4640000	1630000	402000	4630000	1060000	12900000	225000000	3500000	446000	14100	6340000	11700	173000	43000	781000	241000000	382	2.73	9270000	35.5			NA			NA		F	NA							NA
46	P099	4	1	30	Respiratory	0	0	1	22	630	1	Alive	NA	NA	NA	NA	NA	NA	NA	NA	NA	NA	NA	NA	NA	NA	NA	NA	NA	NA	NA	13.5	099_day_4	99	97	patient	first_sample	4	d1-4	F	29	12m_36m	24m_36m	pneumo	Infection	lung	Alive	90	22
47	P103	3	1	12	Respiratory	0	0	1	26	679	2	Alive	NA	NA	NA	NA	NA	NA	NA	NA	NA	NA	NA	NA	NA	NA	NA	NA	NA	NA	NA	9.1	103_day_3	103	123	patient	first_sample	3	d1-4	M	12	12m_36m	0m_12m	pneumo	resp_infection	lung	Alive	106	23
48	P104	1	1	54	Neurological	1	0	0	16	650	3	Alive	161000	441000	109000	868000	744000	2990000	5390000	581000	1580000	76200	4400000	41600	180000	1120000	24700000	11900000	2430	5640	2010000	16	104_day_1	104	129	patient	first_sample	1	d1-4	F	54	36m_191m	36m_191m	encephal	Neuro	non_lung	Alive	41	26
49	P106	4	1	67.2	Trauma/surgical	1	0	0	16	650	10	Alive	NA	NA	NA	NA	NA	NA	NA	NA	NA	NA	NA	NA	NA	NA	NA	NA	NA	NA	NA	24	106_day_4	106a	169	patient	first_sample	4	d1-4	F	67	36m_191m	36m_191m	gut_surgery	Surgery	non_lung	Alive	70	16
50	P106	8	1	67	repeat_entry	NA	NA	NA	NA	NA	NA	repeat_entry	NA	NA	NA	NA	NA	NA	NA	NA	NA	NA	NA	NA	NA	NA	NA	NA	NA	NA	NA	24	106_day_8	106b	171	patient	second_sample	8	d5-10		67	36m_191m	36m_191m	gut_surgery	Surgery	non_lung	Alive	70	16
51	P106	10	1	67.2	repeat_entry	0	1	0	27	694	1	repeat_entry	NA	NA	NA	NA	NA	NA	NA	NA	NA	NA	NA	NA	NA	NA	NA	NA	NA	NA	NA	NA	106_day_10	106c	172	patient	third_sample	10	d5-10		67	36m_191m	36m_191m	gut_surgery	Surgery	non_lung	Alive	70	16
52	P109	9	1	127.2	Neurological	1	0	1	24	626	1	Alive	NA	NA	NA	NA	NA	NA	NA	NA	NA	NA	NA	NA	NA	NA	NA	NA	NA	NA	NA	41.3	109_day_9	109	181	patient	first_sample	9	d5-10	F	126	36m_191m	36m_191m	brain_tumour	Surgery	non_lung	Alive	0	unknown
53	P111	7	1	153	Sepsis	NA	NA	NA	NA	NA	NA	Alive	NA	NA	NA	NA	NA	NA	NA	NA	NA	NA	NA	NA	NA	NA	NA	NA	NA	NA	NA	59.4	111_day_7	111	158	patient	first_sample	7	d5-10	F	153	36m_191m	36m_191m	men	Infection	non_lung	Alive	69	24
54	P116	5	1	51.6	Sepsis	1	0	1	24	627	4	Alive	69500	358000	221000	2020000	287000	2660000	7470000	2690000	372000	23600	75400000	8500	517000	188000	23900000	293000000	109	42.8	5160000	16	116_day_5	116	143	patient	first_sample	5	d5-10	F	51	36m_191m	36m_191m	men	Infection	non_lung	Alive	93	24
55	P118	2	1	68.4	Sepsis	NA	NA	NA	25	644	NA	Alive	NA	NA	NA	NA	NA	NA	NA	NA	NA	NA	NA	NA	NA	NA	NA	NA	NA	NA	NA	18	118_day_2	118	179	patient	first_sample	2	d1-4	M	68	36m_191m	36m_191m	chick_pox	Infection	non_lung	Alive	76	24
56	P119	4	1	56.38356164	Sepsis	0	0	1	26	656	1	Alive	NA	NA	NA	NA	NA	NA	NA	NA	NA	NA	NA	NA	NA	NA	NA	NA	NA	NA	NA	20	119_day_4	119	154	patient	first_sample	4	d1-4	M	56	36m_191m	36m_191m	tracheitis	resp_infection	lung	Alive	76	25
57	P120	3	1	79.2	Neurological	0	0	1	26	656	3	Alive	482000	587000	436000	22800000	1860000	21000000	46500000	833000	4080000	97100	14400000	106000	706000	717000	66100000	376000000	491	56700	7240000	37	120_day_3	120a	164	patient	first_sample	3	d1-4	F	79	36m_191m	36m_191m	intracran_hypoten	Neuro	non_lung	Alive	64	26
58	P120	4	1	79.2	repeat_entry	1	0	1	22	645	2	repeat_entry	NA	NA	NA	NA	NA	NA	NA	NA	NA	NA	NA	NA	NA	NA	NA	NA	NA	NA	NA	37	120_day_4	120b	183	patient	second_sample	4	d1-4		79	36m_191m	36m_191m	intracran_hypoten	Neuro	non_lung	Alive	64	26
59	P124	2	1	171.6	Neurological	1	0	0	25	624	0	Alive	1.03	27600000	6630000	21300	83200	40400	74300	102000000	23700	1180	214000	4320	164000	36800	293000	857000	3530	41.9	260000000	37			NA			NA		M	NA							NA
60	P134	9	1	36	Trauma/surgical	NA	NA	NA	NA	NA	NA	Alive	NA	NA	NA	NA	NA	NA	NA	NA	NA	NA	NA	NA	NA	NA	NA	NA	NA	NA	NA	15.7	134_day_9	134	202	patient	first_sample	9	d5-10	M	36	36m_191m	36m_191m	post_tracheo	Surgery	non_lung	Alive	191	20
61	P135	5	1	143	Respiratory	NA	NA	NA	NA	NA	NA	Alive	NA	NA	NA	NA	NA	NA	NA	NA	NA	NA	NA	NA	NA	NA	NA	NA	NA	NA	NA	28.3	135_day_5	135a	199	patient	second_sample	5	d5-10	F	143	36m_191m	36m_191m	resp_fail	Respiratory	lung	Alive	83	24
62	P135	4	1	143	repeat_entry	NA	NA	NA	NA	NA	NA	repeat_entry	NA	NA	NA	NA	NA	NA	NA	NA	NA	NA	NA	NA	NA	NA	NA	NA	NA	NA	NA	28.3	135_day_4	135b	203	patient	first_sample	4	d1-4		143	36m_191m	36m_191m	resp_fail	Respiratory	lung	Alive	83	24
63	P136	3	1	42	Sepsis	NA	NA	NA	NA	NA	NA	Alive	NA	NA	NA	NA	NA	NA	NA	NA	NA	NA	NA	NA	NA	NA	NA	NA	NA	NA	NA	9.3	136_day_3	136	198	patient	first_sample	3	d1-4	F	42	36m_191m	36m_191m	bronch	resp_infection	lung	Alive	61	24
64	P139	4	1	40	Sepsis	NA	NA	NA	NA	NA	NA	Alive	NA	NA	NA	NA	NA	NA	NA	NA	NA	NA	NA	NA	NA	NA	NA	NA	NA	NA	NA	20	139_day_4	139	204	patient	first_sample	4	d1-4	M	40	36m_191m	36m_191m	anaphylaxis	resp_infection	lung	Alive	209	20
65	P142	3	1	129	Sepsis	NA	NA	NA	NA	NA	NA	Alive	NA	NA	NA	NA	NA	NA	NA	NA	NA	NA	NA	NA	NA	NA	NA	NA	NA	NA	NA	27.8	142_day_3	142	205	patient	first_sample	3	d1-4	M	129	36m_191m	36m_191m	bronch	resp_infection	lung	Alive	248	18
66	P144	5	1	13	Sepsis	NA	NA	NA	NA	NA	NA	Alive	NA	NA	NA	NA	NA	NA	NA	NA	NA	NA	NA	NA	NA	NA	NA	NA	NA	NA	NA	8.9	144_day_5	144a	206	patient	first_sample	5	d5-10	F	13	12m_36m	12m_24m	bronch	resp_infection	lung	Alive	94	25
67	P144	6	1	13	repeat_entry	NA	NA	NA	NA	NA	NA	repeat_entry	NA	NA	NA	NA	NA	NA	NA	NA	NA	NA	NA	NA	NA	NA	NA	NA	NA	NA	NA	8.9	144_day_6	144b	207	patient	second_sample	6	d5-10		13	12m_36m	12m_24m	bronch	resp_infection	lung	Alive	94	25
68	PBAS1001	2	1	73	Sepsis	0	1	0	25	624	0	Alive	1.03	27600000	6630000	21300	83200	40400	74300	102000000	23700	1180	214000	4320	164000	36800	293000	857000	3530	41.9	260000000	17.6			NA			NA		F	NA							NA
69	PBAS1003	2	1	14	Respiratory	1	0	0	21	600	0	Alive	232000	31200000	90100	17500000	810000	3070000	26300000	983000	726000	3210	194000000	16000	506000	24200	43200000	741000000	87.1	286	119000000	7.8			NA			NA		F	NA							NA
70	PBAS1014	1	1	46	Sepsis	1	0	0	27	684	NA	Alive	99200	12400000	10800000	202000	118000	711000	11900000	595000000	685000	1180	33800000	8060	68900	6520	10900000	129000000	58.3	31.8	500000000	10.5			NA			NA		F	NA							NA
71	PBAS1020	1	1	136.4054795	Sepsis	1	0	0	27	720	0	Alive	6030	4040000	8760000	64900	48900	74100	201000	245000000	9840	961	1180000	2660	36700	3860	266000	1670000	0	17.4	218000000	35.5			NA			NA		M	NA							NA
72	PBAS1023	1	1	126	Neurological	0	0	1	26	672	0	Alive	19900	85800	3.22	577000	134000	657000	3670000	182000	251000	682000	3550000	15300	578000	2030000	11100000	26500000	0	70.9	489000	15			NA			NA		M	NA							NA
73	PBAS1062	1	1	30	Sepsis	1	0	0	18	603	0	Alive	457000	341000	76600	3720000	909000	5830000	25200000	486000	5140000	186000	11200000	96000	242000	1270000	54700000	141000000	12500	32300	2920000	13			NA			NA		F	NA							NA
74	PBAS1084	4	1	136.4054795	Sepsis	1	0	0	20	576	0.178472222	Alive	237000	412000	74100	1430000	296000	1450000	47800000	520000	549000	15100	15400000	8860	333000	104000	7710000	140000000	0	1.04	4900000	17.6			NA			NA		M	NA							NA
75	PBAS1103	1	1	37	Sepsis	1	0	0	16	480	-0.106944444	Alive	8290	8900000	249000	23500	37400	53900	198000	108000000	26100	1160	2090000	2260	31500	7570	621000	5380000	0	35.8	430000000	16			NA			NA		F	NA							NA
76	PBAS1277	4	1	59	Neurological	1	0	0	26	672	0	Alive	569000	1240000	265000	10300000	1170000	63500000	112000000	910000	569000	15100	42200000	25800	232000	40000	6770000	830000000	1230	144	16700000	15	BAS1277_day_4	BAS1277	162	patient	first_sample	4	d1-4	M	25	12m_36m	24m_36m	unknown	Neuro	non_lung	Alive	15	26
77	PBAS1356	4	1	25.28219178	Sepsis	1	1	0	13	360	-0.052083333	Alive	79.7	224000	105000	9110	14100	68300	149000	169000	5890	1290	1040000	2400	10300	868	220000	13000000	0	49.5	753000	12.8			NA			NA		M	NA							NA
78	PBAS1485	4	1	50	Sepsis	1	0	0	22	576	0	Alive	4220	1630000	447000	24600	217000	59800	225000	153000000	297000	11000	1100000	10200	92400	75900	739000	1490000	0	34.1	23800000	12.8			NA			NA		F	NA							NA
79	PBAS1563	2	1	12	Respiratory	0	1	0	26	648	0	Alive	1470000	872000	147000	2380000	57000000	9570000	10300000	1510000	71600000	590000	3720000	325000	2300000	6410000	23600000	4430000	6680	228000	3760000	7.8			NA			NA		M	NA							NA
80	PBAS1564	2	1	24	Respiratory	1	1	0	23	600	0.052083333	Alive	6670	35300000	541000	29800	61600	28800	210000	391000000	27200	679	284000	3350	6160	11100	117000	10900000	16.2	25.1	446000000	14.3			NA			NA		F	NA							NA
81	C020	Control	0	120	Control	NA	NA	NA	30	720	NA	Control	64800	207000	175000	636000	2460000	12900000	1440000	712000	14500000	850000	70500000	202000	685000	7460000	162000000	3410000	14000	190000	1010000	33	C020_day_1	C020	46	control	control	0	control	F	119	36m_191m	36m_191m	control	control	control	control	-1	-1
82	C025	Control	0	62	Control	NA	NA	NA	30	720	NA	Control	147000	408000	122000	1140000	7300000	3850000	5680000	749000	18100000	1720000	1880000	133000	3180000	9460000	70300000	1200000	74000	144000	2580000	18.5	C025_day_1	C025	45	control	control	-1	control	F	61	36m_191m	36m_191m	control	control	control	control	-1	-1
83	C026	Control	0	37	Control	NA	NA	NA	30	720	NA	Control	194000	706000	190000	746000	6880000	2970000	3860000	1410000	3210000	1130000	2550000	38500	5200000	5180000	4210000	3280000	10100	9280	3300000	19			NA			NA		M	NA							NA
84	C027	Control	0	54	Control	NA	NA	NA	30	720	NA	Control	504000	954000	281000	2280000	6320000	4670000	6960000	2040000	5020000	691000	3090000	120000	1850000	4540000	15100000	2700000	33500	25400	4550000	23.2	C027_day_1	C027	44	control	control	0	control	M	54	36m_191m	36m_191m	control	control	control	control	-1	-1
85	C029	Control	0	144	Control	NA	NA	NA	30	720	NA	Control	788000	835000	237000	2020000	26100000	60000000	29400000	1240000	79400000	3110000	23400000	514000	3930000	22700000	198000000	25000000	5980	288000	3110000	NA			NA			NA		U	NA							NA
86	C030	Control	0	42	Control	NA	NA	NA	30	720	NA	Control	434000	1210000	497000	2630000	43100000	8060000	6950000	2120000	55700000	8650000	4540000	398000	22700000	30000000	64800000	2130000	39000	103000	4410000	50			NA			NA		F	NA							NA
87	C033	Control	0	62	Control	NA	NA	NA	30	720	NA	Control	228000	481000	225000	1550000	19700000	8990000	3680000	1650000	31000000	11900000	4290000	252000	24600000	46500000	119000000	2250000	115000	128000	2500000	27			NA			NA		F	NA							NA
88	C040	Control	0	79	Control	NA	NA	NA	30	720	NA	Control	154000	439000	125000	668000	3690000	1970000	1600000	1540000	5840000	396000	1340000	49700	1210000	3010000	11200000	2120000	3240	32400	4180000	22			NA			NA		M	NA							NA
89	C043	Control	0	40	Control	NA	NA	NA	30	720	NA	Control	441000	394000	196000	954000	3040000	3500000	5670000	1160000	3760000	182000	2480000	54400	360000	1000000	9170000	4960000	1530	15700	4060000	15			NA			NA		F	NA							NA
90	C050	Control	0	28	Control	NA	NA	NA	30	720	NA	Control	160000	342000	119000	810000	19700000	3390000	3280000	929000	16000000	1690000	3110000	89000	6710000	6570000	16700000	3260000	312	94700	3850000	12.7	C050_day_1	C050	137	control	control	-1	control	F	27	12m_36m	24m_36m	control	control	control	control	-1	-1
91	C057	Control	0	53	Control	NA	NA	NA	30	720	NA	Control	259000	539000	203000	1440000	12700000	5360000	4520000	987000	48100000	2360000	8770000	336000	2160000	12400000	80400000	2540000	179000	134000	2370000	19	C057_day_1	C057	130	control	control	0	control	M	53	36m_191m	36m_191m	control	control	control	control	-1	-1
92	C058	Control	0	35	Control	NA	NA	NA	30	720	NA	Control	556000	404000	195000	801000	1250000	1370000	2810000	786000	1310000	164000	1850000	24600	239000	524000	3640000	3170000	11600	0	2110000	NA			NA			NA		M	NA							NA
93	C061	Control	0	63	Control	NA	NA	NA	30	720	NA	Control	391000	598000	193000	1200000	2130000	7220000	6460000	801000	4500000	1390000	2700000	358000	1140000	4420000	89000000	2800000	55300	106000	2530000	18	C061_day_1	C061	128	control	control	-1	control	M	63	36m_191m	36m_191m	control	control	control	control	-1	-1
94	C062	Control	0	37	Control	NA	NA	NA	30	720	NA	Control	258000	615000	154000	1020000	2180000	2590000	4730000	904000	1710000	1000000	3530000	62400	1440000	3250000	9020000	4590000	7130	2.38	5620000	14	C062_day_1	C062	134	control	control	0	control	M	37	36m_191m	36m_191m	control	control	control	control	-1	-1
95	C063	Control	0	91	Control	NA	NA	NA	30	720	NA	Control	434000	901000	436000	3060000	69500000	20400000	10100000	3310000	216000000	4590000	5470000	1370000	3350000	24500000	283000000	2730000	75900	1190000	5480000	23	C063_day_1	C063	126	control	control	-1	control	F	90	36m_191m	36m_191m	control	control	control	control	-1	-1
96	C064	Control	0	73	Control	NA	NA	NA	30	720	NA	Control	346000	807000	216000	2480000	16700000	18900000	7150000	1890000	73000000	2520000	3900000	795000	1810000	7440000	246000000	1810000	83900	268000	4080000	21	C064_day_1	C064	132	control	control	0	control	F	73	36m_191m	36m_191m	control	control	control	control	-1	-1
97	C065	Control	0	55	Control	NA	NA	NA	30	720	NA	Control	208000	377000	296000	944000	7850000	3150000	3380000	1280000	19700000	2970000	1560000	169000	5740000	20800000	66300000	2370000	21300	128000	2450000	16	C065_day_1	C065	131	control	control	-1	control	M	55	36m_191m	36m_191m	control	control	control	control	-1	-1
98	C066	Control	0	58	Control	NA	NA	NA	30	720	NA	Control	131000	288000	139000	719000	999000	1720000	1830000	862000	761000	2910000	1260000	90600	4560000	6680000	1620000	687000	12800	911	1430000	20.4	C066_day_1	C066	133	control	control	0	control	M	57	36m_191m	36m_191m	control	control	control	control	-1	-1
99	C067	Control	0	141	Control	NA	NA	NA	30	720	NA	Control	233000	603000	301000	1820000	4490000	11500000	4370000	1350000	15600000	7820000	4230000	237000	9690000	27400000	151000000	2070000	83000	154000	2510000	40.8	C067_day_1	C067	136	control	control	-1	control	F	141	36m_191m	36m_191m	control	control	control	control	-1	-1
100	C069	Control	0	24	Control	NA	NA	NA	30	720	NA	Control	338000	671000	195000	1420000	73600000	4360000	6770000	1400000	38700000	6400000	3550000	203000	38100000	18700000	16200000	3190000	15200	142000	3940000	12.1	C069_day_1	C069	150	control	control	0	control	F	24	12m_36m	24m_36m	control	control	control	control	-1	-1
101	C070	Control	0	75	Control	NA	NA	NA	30	720	NA	Control	160000	846000	125000	544000	7870000	1470000	1810000	721000	838000	726000	3280000	18000	7900000	3490000	1740000	2570000	5620	338	7430000	18.9	C070_day_1	C070	156	control	control	-1	control	F	75	36m_191m	36m_191m	control	control	control	control	-1	-1
102	C071	Control	0	107.16	Control	NA	NA	NA	30	720	NA	Control	NA	NA	NA	NA	NA	NA	NA	NA	NA	NA	NA	NA	NA	NA	NA	NA	NA	NA	NA	29	C071_day_1	C071	177	control	control	0	control	M	107	36m_191m	36m_191m	control	control	control	control	-1	-1
103	C072	Control	0	87.36	Control	NA	NA	NA	30	720	NA	Control	NA	NA	NA	NA	NA	NA	NA	NA	NA	NA	NA	NA	NA	NA	NA	NA	NA	NA	NA	27.7	C072_day_1	C072	178	control	control	-1	control	M	87	36m_191m	36m_191m	control	control	control	control	-1	-1
104	C073	Control	0	51.48	Control	NA	NA	NA	30	720	NA	Control	NA	NA	NA	NA	NA	NA	NA	NA	NA	NA	NA	NA	NA	NA	NA	NA	NA	NA	NA	18.1	C073_day_1	C073	176	control	control	0	control	M	62	36m_191m	36m_191m	control	control	control	control	-1	-1
105	C074	Control	0	136	Control	NA	NA	NA	30	720	NA	Control	NA	NA	NA	NA	NA	NA	NA	NA	NA	NA	NA	NA	NA	NA	NA	NA	NA	NA	NA	35.6	C074_day_1	C074	190	control	control	-1	control	F	136	36m_191m	36m_191m	control	control	control	control	-1	-1
106	C075	Control	0	101	Control	NA	NA	NA	30	720	NA	Control	NA	NA	NA	NA	NA	NA	NA	NA	NA	NA	NA	NA	NA	NA	NA	NA	NA	NA	NA	27.3	C075_day_1	C075	191	control	control	0	control	F	101	36m_191m	36m_191m	control	control	control	control	-1	-1
107	C076	Control	0	64	Control	NA	NA	NA	30	720	NA	Control	NA	NA	NA	NA	NA	NA	NA	NA	NA	NA	NA	NA	NA	NA	NA	NA	NA	NA	NA	19.4	C076_day_1	C076	195	control	control	-1	control	M	64	36m_191m	36m_191m	control	control	control	control	-1	-1
108	C078	Control	0	39	Control	NA	NA	NA	30	720	NA	Control	506000	907000	536000	1930000	155000000	14200000	5950000	2550000	116000000	13100000	11600000	514000	49300000	57600000	104000000	8840000	10200	423000	4190000	15	C078_day_1	C078	147	control	control	0	control	F	38	36m_191m	36m_191m	control	control	control	control	-1	-1
109	C079	Control	0	65	Control	NA	NA	NA	30	720	NA	Control	975000	679000	358000	4280000	14900000	31000000	32600000	1690000	61000000	449000	27200000	470000	699000	4150000	310000000	65800000	22400	269000	3340000	21	C079_day_1	C079	145	control	control	-1	control	F	64	36m_191m	36m_191m	control	control	control	control	-1	-1
110	C080	Control	0	22	Control	NA	NA	NA	30	720	NA	Control	1580000	982000	570000	4550000	132000000	46200000	53700000	2900000	234000000	5980000	15600000	1790000	18000000	44400000	394000000	31200000	30400	754000	3040000	11.8	C080_day_1	C080	166	control	control	0	control	M	21	12m_36m	12m_24m	control	control	control	control	-1	-1
111	C081	Control	0	46	Control	NA	NA	NA	30	720	NA	Control	499000	1030000	243000	1750000	19700000	13600000	17400000	1670000	49500000	9870000	4320000	549000	12700000	32400000	195000000	4970000	61900	251000	3260000	17.6	C081_day_1	C081	165	control	control	-1	control	M	45	36m_191m	36m_191m	control	control	control	control	-1	-1
112	C082	Control	0	61	Control	NA	NA	NA	30	720	NA	Control	225000	605000	187000	1220000	2620000	2470000	4120000	1170000	4790000	1210000	2390000	58100	1640000	9000000	19400000	2070000	29000	15900	3570000	19.6	C082_day_1	C082	148	control	control	0	control	F	60	36m_191m	36m_191m	control	control	control	control	-1	-1
113	C083	Control	0	30	Control	NA	NA	NA	30	720	NA	Control	NA	NA	NA	NA	NA	NA	NA	NA	NA	NA	NA	NA	NA	NA	NA	NA	NA	NA	NA	13.6	C083_day_1	C083	146	control	control	-1	control	F	30	12m_36m	24m_36m	control	control	control	control	-1	-1
114	C084	Control	0	60	Control	NA	NA	NA	30	720	NA	Control	112000	374000	107000	443000	371000	749000	1380000	539000	312000	90200	1220000	12900	161000	489000	2860000	2880000	1020	15.9	1420000	21.3	C084_day_1	C084	142	control	control	0	control	F	59	36m_191m	36m_191m	control	control	control	control	-1	-1
115	C085	Control	0	42	Control	NA	NA	NA	30	720	NA	Control	217000	510000	270000	1040000	3300000	4740000	4640000	1190000	11800000	1300000	2310000	129000	1170000	7330000	49900000	1140000	65900	127000	3270000	NA	C085_day_1	C085	149	control	control	-1	control	F	42	36m_191m	36m_191m	control	control	control	control	-1	-1
116	C086	Control	0	81	Control	NA	NA	NA	30	720	NA	Control	166000	484000	136000	996000	8110000	3400000	2990000	697000	14000000	2910000	2400000	192000	5700000	9950000	47200000	3140000	28300	156000	1670000	NA	C086_day_1	C086	138	control	control	0	control	M	80	36m_191m	36m_191m	control	control	control	control	-1	-1
117	C089	Control	0	138	Control	NA	NA	NA	30	720	NA	Control	NA	NA	NA	NA	NA	NA	NA	NA	NA	NA	NA	NA	NA	NA	NA	NA	NA	NA	NA	42.62	C089_day_1	C089	141	control	control	-1	control	F	138	36m_191m	36m_191m	control	control	control	control	-1	-1
118	C090	Control	0	111	Control	NA	NA	NA	30	720	NA	Control	431000	940000	298000	2560000	137000000	3690000	5380000	1910000	50500000	9330000	1950000	234000	62600000	16600000	21400000	1140000	20200	184000	3110000	NA	C090_day_1	C090	155	control	control	0	control	M	110	36m_191m	36m_191m	control	control	control	control	-1	-1
119	C091	Control	0	63	Control	NA	NA	NA	30	720	NA	Control	434000	479000	237000	2860000	1160000	13300000	29100000	949000	2330000	38600	10300000	89300	127000	288000	46900000	81300000	28100	21900	2350000	NA	C091_day_1	C091	140	control	control	-1	control	F	61	36m_191m	36m_191m	control	control	control	control	-1	-1
120	C093	Control	0	58	Control	NA	NA	NA	30	720	NA	Control	202000	574000	248000	954000	4770000	4100000	4220000	945000	29400000	55100	2300000	242000	223000	492000	136000000	7510000	27700	165000	2260000	18.1	C093_day_1	C093	139	control	control	0	control	M	58	36m_191m	36m_191m	control	control	control	control	-1	-1
121	C094	Control	0	111	Control	NA	NA	NA	30	720	NA	Control	NA	NA	NA	NA	NA	NA	NA	NA	NA	NA	NA	NA	NA	NA	NA	NA	NA	NA	NA	34.02	C094_day_1	C094	170	control	control	-1	control	M	111	36m_191m	36m_191m	control	control	control	control	-1	-1
122	C100	Control	0	87	Control	NA	NA	NA	30	720	NA	Control	250000	615000	224000	1450000	8740000	8790000	5810000	1550000	35500000	5090000	5440000	375000	6760000	33900000	172000000	2520000	63400	118000	4550000	23	C100_day_1	C100	92	control	control	0	control	M	87	36m_191m	36m_191m	control	control	control	control	-1	-1
123	C101	Control	0	59	Control	NA	NA	NA	30	720	NA	Control	163000	340000	92500	740000	3020000	1270000	1920000	496000	4350000	520000	1430000	44400	1180000	3640000	21000000	1320000	11500	16900	1470000	23	C101_day_1	C101	93	control	control	-1	control	F	58	36m_191m	36m_191m	control	control	control	control	-1	-1
124	C102	Control	0	73	Control	NA	NA	NA	30	720	NA	Control	379000	731000	268000	1980000	25700000	7390000	5450000	1560000	69600000	1420000	3530000	451000	1680000	11100000	147000000	2390000	192000	156000	3150000	22.5	C102_day_1	C102	122	control	control	0	control	F	72	36m_191m	36m_191m	control	control	control	control	-1	-1
125	C103	Control	0	58	Control	NA	NA	NA	30	720	NA	Control	255000	606000	415000	1780000	17500000	12700000	8100000	1330000	65000000	2140000	7340000	786000	1370000	8860000	300000000	13000000	152000	213000	2170000	20	C103_day_1	C103	95	control	control	-1	control	F	58	36m_191m	36m_191m	control	control	control	control	-1	-1
126	C104	Control	0	32	Control	NA	NA	NA	30	720	NA	Control	188000	511000	340000	1400000	8720000	8090000	4860000	1220000	43300000	854000	6620000	460000	670000	5280000	227000000	5260000	48700	158000	1830000	19	C104_day_1	C104	96	control	control	0	control	F	39	36m_191m	36m_191m	control	control	control	control	-1	-1
127	C105	Control	0	12	Control	NA	NA	NA	30	720	NA	Control	NA	NA	NA	NA	NA	NA	NA	NA	NA	NA	NA	NA	NA	NA	NA	NA	NA	NA	NA	32			NA			NA			NA							NA
128	C106	Control	0	75	Control	NA	NA	NA	30	720	NA	Control	147000	413000	108000	512000	819000	1120000	3030000	449000	804000	103000	982000	13400	259000	811000	3460000	752000	2280	0	8230000	69	C106_day_1	C106	94	control	control	-1	control	M	75	36m_191m	36m_191m	control	control	control	control	-1	-1
129	C109	Control	0	28	Control	NA	NA	NA	30	720	NA	Control	NA	NA	NA	NA	NA	NA	NA	NA	NA	NA	NA	NA	NA	NA	NA	NA	NA	NA	NA	12.5	C109_day_1	C109	188	control	control	0	control	F	28	12m_36m	24m_36m	control	control	control	control	-1	-1
130	C110	Control	0	54	Control	NA	NA	NA	30	720	NA	Control	NA	NA	NA	NA	NA	NA	NA	NA	NA	NA	NA	NA	NA	NA	NA	NA	NA	NA	NA	17.9	C110_day_1	C110	187	control	control	-1	control	F	54	36m_191m	36m_191m	control	control	control	control	-1	-1
131	C120	Control	0	54	Control	NA	NA	NA	30	720	NA	Control	169000	1570000	297000	3640000	1740000	17900000	5290000	4190000	11100000	81100	178000000	212000	535000	1580000	338000000	504000000	71900	190000	5720000	17.6	C120_day_1	C120	152	control	control	0	control	M	50	36m_191m	36m_191m	control	control	control	control	-1	-1
132	C121	Control	0	26	Control	NA	NA	NA	30	720	NA	Control	112000	263000	108000	807000	1380000	34300000	5250000	797000	7210000	407000	12100000	464000	509000	5330000	381000000	11800000	19200	194000	1520000	NA			NA			NA	control	F	NA							NA
[truncated: 173 more columns]
