# Supplementary material for: Profiling gut microbiota and bile acid metabolism in critically ill children
Source: Sci Rep. 2022 Jun 21;12:10432. doi: 10.1038/s41598-022-13640-0 (PMC9213539; doi:10.1038/s41598-022-13640-0)
Supplement: Supplementary file 2 — Supplementary Information 2. [file 41598_2022_13640_MOESM2_ESM.csv]

Sample_num	GHICI_num	group_patient	first_sample	day_sample	Enterococcaceae	Enterobacteriaceae	Bifidobacteriaceae	Streptococcaceae	Staphylococcaceae	Corynebacteriaceae	Clostridiaceae	Lactobacillaceae	Christensenellaceae	Sutterellaceae	Other	Acidaminococcaceae	Rikenellaceae	Coriobacteriaceae	Peptostreptococcaceae	Veillonellaceae	Tannerellaceae	Lachnospiraceae	Prevotellaceae	Ruminococcaceae	Bacteroidaceae
005_day_8	P005	patient	first_sample	8	8	138	2	98	4	8157	0	57	2309	0	193	504	17	0	2	0	4	792	1	57	405
010_day_2	P010	patient	first_sample	2	0	0	263	83	25	0	8398	2	811	3	587	4	7	72	446	384	4	103	23	192	275
012_day_3	P012	patient	first_sample	3	18	42	0	34	0	0	115	8	1	133	518	244	136	0	97	4	52	599	42	426	9959
013_day_1	P013	patient	first_sample	1	84	241	1009	90	1	0	83	0	0	46	4300	0	8	0	303	199	4	2998	19	1449	1467
014_day_1	P014	patient	first_sample	1	5	328	5210	412	24	11	13	1659	931	1	522	0	680	0	1	75	49	571	13	172	162
015_day_8	P015	patient	first_sample	8	183	2952	66	2076	0	16	65	11	32	61	2238	51	635	136	148	1	414	320	0	70	2854
016_day_2	P016	patient	first_sample	2	6923	3492	199	208	3	21	101	0	2	9	509	0	6	16	35	307	40	55	92	22	253
018_day_8	P018	Patient	first_sample	8	925	123	1072	1199	3	0	2	42	9	7	596	0	0	11	13	301	0	7127	0	495	198
021_day_3	P021	patient	first_sample	3	35	32	3589	79	0	0	6	0	3	1187	352	0	0	0	12	576	0	510	2	1108	4889
024_day_8	P024	patient	first_sample	8	10444	166	23	0	19	1	2	0	0	0	610	432	0	1	189	0	0	703	0	182	5
027_day_2	P027	patient	first_sample	2	0	0	4625	6421	0	1	1	1738	0	0	4	0	0	0	0	0	0	0	0	0	0
034_day_3	P034	patient	first_sample	3	1	63	815	8	0	0	9	1	6	266	345	76	720	118	1050	1556	751	586	1148	912	3558
038_day_3	P038a	patient	first_sample	3	12	1	0	0	12827	0	0	0	0	0	14	0	0	0	0	0	0	0	0	0	0
038_day_8	P038b	patient	second_sample	8	12636	2	2	0	76	4	0	0	0	0	52	0	1	1	3	1	0	41	0	2	17
055_day_2	P055	patient	first_sample	2	0	565	8	658	0	0	147	0	1	149	1314	0	1061	0	172	817	112	1499	865	988	4025
058_day_8	P058	patient	first_sample	8	3	7	180	26	0	0	34	0	345	3	92	0	18	12	3	1	6	12	4	1	25
066_day_5	P066	patient	first_sample	5	3	301	81	12	2	0	95	0	9	515	812	49	817	328	74	0	1349	253	361	2775	4338
068_day_9	P068	patient	first_sample	9	489	3762	58	638	0	0	46	30	0	0	163	0	0	4	11	0	890	4	0	4	6612
069_day_5	P069	patient	first_sample	5	3	16	1449	107	1	0	1151	9	31	29	2202	0	182	2144	766	44	266	548	722	1229	1273
070_day_4	P070	patient	first_sample	4	788	2	55	1	2	1	2	0	0	0	300	540	664	1	108	0	3386	607	20	48	4953
079_day_1	P079	patient	first_sample	1	0	693	72	19	91	0	28	468	46	255	435	1	0	28	75	655	481	1010	2520	435	325
080_day_1	P080a	patient	first_sample	1	2	52	1814	36	1	0	1	4	14	173	1696	0	798	178	17	0	1059	362	1	1212	4683
080_day_3	P080b	patient	second_sample	3	3	29	1545	25	0	0	0	0	4	315	1084	1	793	979	4	4	891	699	1	1170	4486
081_day_2	P081	patient	first_sample	2	1216	5532	231	78	1	9	2	2	1	31	158	36	4	94	3049	15	502	148	56	270	40
082_day_4	P082	patient	first_sample	4	1	5008	0	8	165	0	56	0	12	2	1728	3	206	325	64	6	1463	1037	421	404	1044
094_day_2	P094a	patient	first_sample	2	0	1551	0	5	0	2	0	0	4	329	3428	0	0	90	4	14	290	478	0	1479	4733
094_day_7	P094b	patient	second_sample	7	1	12760	0	51	1	0	2	0	0	0	12	0	0	0	0	1	0	16	0	7	1
095_day_7	P095	patient	first_sample	7	792	127	314	1145	5	0	131	53	0	8	4176	0	1	3185	435	4	1	1771	90	61	49
096_day_6	P096	patient	first_sample	6	0	7	15	21	0	0	1	0	1	0	3443	392	688	0	2	2	42	44	0	146	7768
099_day_4	P099	patient	first_sample	4	13	2696	1	341	1	1	12	0	5	177	994	0	775	1310	211	300	3	1081	1597	1269	1127
103_day_3	P0103	patient	first_sample	3	459	1045	71	288	3938	8	0	1758	0	8	1077	8	0	8	18	1405	20	110	3	105	2242
104_day_1	P104	patient	first_sample	1	0	1	9	65	12	1	83	0	2959	7	2708	328	1726	0	415	5	239	1739	500	914	744
106_day_4	P106a	patient	first_sample	4	3376	9414	0	0	3	0	0	3	0	0	2	0	0	0	0	0	1	0	1	0	1
106_day_8	P106b	patient	second_sample	8	9601	2880	2	1	1	1	0	1	0	0	128	0	1	0	0	0	2	54	0	13	16
106_day_10	P106c	patient	third_sample	10	12560	43	5	0	8	8	0	0	0	0	38	0	2	1	3	8	0	17	18	13	12
109_day_9	P109	patient	first_sample	9	3	3096	55	147	0	0	158	3	0	2973	1314	1	10	48	29	6	364	2126	348	323	1216
111_day_7	P111	patient	first_sample	7	0	6	29	2	2	0	3	2	85	1	894	0	536	51	8	3	198	513	13	8480	1566
116_day_5	P116	patient	first_sample	5	3	38	945	1624	63	0	87	279	395	22	3135	0	297	1	251	319	1398	612	209	1180	1290
118_day_2	P118	patient	first_sample	2	1	794	0	7176	57	95	8	0	26	41	1408	0	91	26	14	1034	97	463	30	247	625
119_day_4	P119	patient	first_sample	4	0	129	0	101	0	0	5	0	6	5	695	916	217	46	542	0	663	224	1	154	8514
120_day_3	P120a	patient	first_sample	3	13	316	1830	297	21	0	68	0	0	321	1064	0	0	0	54	230	0	352	199	882	6200
120_day_4	P120b	patient	second_sample	4	9	40	2200	1245	5	5	225	38	3	3	3048	2	1	11	635	35	4	2906	30	1201	36
134_day_9	P134	patient	first_sample	9	17	1234	0	27	12	3	383	136	0	63	1839	0	61	891	382	579	7	1112	546	949	3740
135_day_4	P135a	patient	first_sample	4	108	32	986	256	566	141	0	54	0	0	6721	0	0	70	7	142	13	70	23	82	436
135_day_5	P135b	patient	second_sample	5	27	7	338	20	1246	9527	0	62	0	0	748	0	0	1	0	60	0	1	0	3	11
136_day_3	P136	patient	first_sample	3	12138	261	0	0	0	0	376	0	0	0	0	0	0	0	0	0	0	16	0	0	0
139_day_4	P139	patient	first_sample	4	0	8	198	3	0	0	339	1	0	0	284	0	62	5	20	8	1328	624	20	755	8716
142_day_3	P142	patient	first_sample	3	335	496	94	1225	0	0	0	3280	0	11	87	33	24	14	2	308	75	4538	3	1545	158
144_day_5	P144a	patient	first_sample	5	6	52	79	310	458	49	0	250	0	0	3019	0	0	30	0	0	0	95	0	0	376
144_day_6	P144b	patient	second_sample	6	137	28	643	1360	680	47	5	272	0	0	5098	0	0	113	0	5	87	134	0	33	1560
BAS1277_day_4	PBAS1277	patient	first_sample	4	0	487	0	1230	9	0	209	0	0	0	449	0	229	0	97	232	1473	1960	21	2308	3854
C020_day_1	C020	control	control	0	0	0	2	7	9	0	139	5	0	73	728	0	264	0	83	257	125	2902	244	2181	4627
C025_day_1	C025	control	control	-1	418	1026	63	75	13	0	857	20	7	3	2306	5	632	1	94	168	81	682	168	834	4738
C027_day_1	C027	control	control	0	1	47	95	116	0	0	122	17	0	165	661	272	284	661	115	12	280	1865	641	2771	3774
C050_day_1	C050	control	control	-1	1	53	37	46	7	0	44	0	0	59	707	0	2	330	102	70	2097	706	544	2204	5300
C057_day_1	C057	control	control	0	1	17	254	2	52	0	611	0	3	24	6133	0	219	0	226	1036	0	550	179	908	1999
C061_day_1	C061	control	control	-1	0	0	11	29	0	0	328	0	0	18	1127	1061	403	59	104	2	291	1259	15	2193	4768
C062_day_1	C062	control	control	0	0	98	34	300	0	0	19	0	0	54	787	592	368	6	3	126	1190	1864	31	1106	5627
C063_day_1	C063	control	control	-1	2	1469	33	8	0	0	295	0	1	14	630	0	85	30	38	272	252	557	214	3200	5363
C064_day_1	C064	control	control	0	1	828	17	3	462	0	509	1839	0	6	1376	0	244	66	115	640	266	144	1958	1300	2523
C065_day_1	C065	control	control	-1	0	15	11	1	1	0	167	38	2	28	563	0	1	1	4	1573	243	200	62	3224	6101
C066_day_1	C066	control	control	0	1	1	50	2	131	0	20	0	9	208	341	0	208	2	593	0	51	110	979	3067	6370
C067_day_1	C067	control	control	-1	0	1	221	38	916	0	145	5	41	147	647	548	224	79	336	4	1	840	1128	2584	3557
C069_day_1	C069	control	control	0	0	40	500	21	0	0	642	6	8	98	1955	0	15	201	131	1131	0	1799	393	1804	3501
C070_day_1	C070	control	control	-1	7	40	118	44	83	0	41	30	69	1284	1027	7	48	8	56	312	47	1869	289	2426	3767
C071_day_1	C071	control	control	0	1	1	19	34	0	0	78	0	0	62	2145	790	409	8	79	59	187	1042	823	2057	4337
C072_day_1	C072	control	control	-1	8	14	0	152	4	0	234	0	0	543	1632	281	319	195	265	3	172	726	11	1756	5867
C073_day_1	C073	control	control	0	1	23	143	55	75	0	260	34	0	1029	1398	954	173	196	59	1	168	623	336	2067	4144
C074_day_1	C074	control	control	-1	2	425	221	18	1	0	174	1	4	106	871	0	273	0	203	6	119	507	795	2401	5988
C075_day_1	C075	control	control	0	1	90	533	15	0	0	30	0	0	949	221	0	490	0	41	55	106	420	725	2783	6071
C076_day_1	C076	control	control	-1	0	6	0	25	0	0	593	48	0	823	551	0	0	0	197	65	0	858	289	2797	5806
C078_day_1	C078	control	control	0	0	12	145	7	0	0	79	0	0	20	182	122	55	1	38	0	11	75	77	419	867
C079_day_1	C079	control	control	-1	11	14	620	25	19	0	39	0	0	237	2940	104	300	222	262	729	197	578	3243	785	1635
C080_day_1	C080	control	control	0	0	0	0	13	0	1	0	2	0	235	407	976	318	0	17	1	231	539	1	2552	7120
C081_day_1	C081	control	control	-1	15	21	0	12	0	0	123	8	2	339	768	1045	235	0	101	4	801	1260	646	1152	5829
C082_day_1	C082	control	control	0	6	11	607	241	4	0	137	2	1	40	1905	341	204	379	165	41	169	1389	129	1988	4264
C083_day_1	C083	control	control	-1	51	180	2	244	0	0	88	15	5	390	1839	516	659	20	51	29	0	773	91	2538	4695
C084_day_1	C084	control	control	0	0	804	98	18	6	0	84	0	0	116	1320	0	215	9	18	399	208	2213	926	1603	3852
C085_day_1	C085	control	control	-1	0	1	2	4	1	0	62	7	8	148	1072	168	135	2	36	6	151	594	881	2372	6682
C086_day_1	C086	control	control	0	0	59	5	26	178	0	319	6	2	93	1452	0	0	74	308	2219	204	382	1638	2079	3126
C089_day_1	C089	control	control	-1	0	25	39	3	277	0	54	7	0	83	358	226	640	33	469	3	105	229	1110	1417	6829
C090_day_1	C090	control	control	0	0	9	32	1	410	0	88	797	0	44	644	443	606	8	106	23	1959	102	1914	591	4405
C091_day_1	C091	control	control	-1	0	19	13	11	23	0	27	5	1	273	1000	3	610	311	14	13	562	1008	42	1313	6712
C093_day_1	C093	control	control	0	0	3	0	26	3	0	44	1	0	289	473	201	156	152	52	1053	921	132	5295	2425	1099
C094_day_1	C094	control	control	-1	3	778	192	4	62	0	34	2233	1	92	2018	2	441	578	72	1707	122	377	1480	666	1214
C100_day_1	C100	control	control	0	2	219	1635	27	89	0	71	0	1	57	948	0	345	1172	56	149	197	1943	182	1793	3015
C101_day_1	C101	control	control	-1	0	66	115	56	22	0	49	0	0	346	1238	0	476	252	15	671	391	965	76	3314	4023
C102_day_1	C102	control	control	0	1	33	120	359	0	0	935	71	0	8	540	12	86	1859	3846	9	91	700	354	492	2434
C103_day_1	C103	control	control	-1	11	5	23	350	1	0	2010	29	1	17	526	115	81	397	3287	11	87	1598	1181	878	1184
C104_day_1	C104	control	control	0	32	12	14	5	2	0	326	1	0	89	1093	659	2	80	953	66	227	1121	5227	692	244
C106_day_1	C106	control	control	-1	16	6	216	8	4	0	51	44	1	17	1158	0	330	86	46	83	2597	1073	790	759	4626
C109_day_1	C109	control	control	0	0	2	588	502	0	0	50	0	0	50	1110	1168	204	1336	49	6	279	1164	24	1388	4222
C110_day_1	C110	control	control	-1	1	0	572	20	60	0	122	0	0	161	1779	63	448	570	170	249	100	1051	1068	737	5073
C120_day_1	C120	control	control	0	0	26	552	60	1	0	121	13	1	55	480	0	146	2232	260	963	402	490	4911	1052	316
